# Supplementary material for: Unraveling the Diversity of Co-Colonization by CPE
Source: Microorganisms. 2022 Jun 25;10(7):1292. doi: 10.3390/microorganisms10071292 (PMC9316973; doi:10.3390/microorganisms10071292)
Supplement: Supplementary file 1 [file microorganisms-10-01292-s001.zip]

Archive with 1 entries (1 files):
- supplementary materials Table S1.xlsx
