# Supplementary material for: Unraveling the Diversity of Co-Colonization by CPE
Source: Microorganisms. 2022 Jun 25;10(7):1292. doi: 10.3390/microorganisms10071292 (PMC9316973; doi:10.3390/microorganisms10071292)
Supplement: Supplementary file 1 [file microorganisms-10-01292-s001.zip › supplementary materials Table S1.xlsx]

## Sheet: Sheet1
Accession	Sample Name	SPUID	Organism	Tax ID	Isolate
SAMN28729097	6678897	6678897	Klebsiella oxytoca	571	6678897
SAMN28729098	6700046	6700046	Enterobacter cloacae	550	6700046
SAMN28729099	6700051	6700051	Enterobacter cloacae	550	6700051
SAMN28729100	6700160_kpn	6700160_kpn	Klebsiella pneumoniae	573	6700160_kpn
SAMN28729101	6700160_ecol	6700160_ecol	Escherichia coli	562	6700160_ecol
SAMN28729102	6677318	6677318	Klebsiella pneumoniae	573	6677318
SAMN28729103	6677516	6677516	Klebsiella pneumoniae	573	6677516
